# Supplementary material for: A new species of Carvalhomiris from Colombia with an assessment of its phylogenetic position (Heteroptera, Miridae, Orthotylinae)
Source: Zookeys. 2018 Nov 15;(796):197–214. doi: 10.3897/zookeys.796.22058 (PMC6250769; doi:10.3897/zookeys.796.22058)
Supplement: XML Treatment for Carvalhomiris henryi [file zookeys.796.22058-treatment1.xml]

<!DOCTYPE tp:taxon-treatment
  PUBLIC "-//TaxonX//DTD Taxonomic Treatment Publishing DTD v0 20100105//EN" "tax-treatment-NSO.dtd">
<tp:taxon-treatment xmlns:tp="http://www.plazi.org/taxpub"><tp:treatment-meta><kwd-group><label>Taxon classification</label><kwd><named-content xmlns:xlink="http://www.w3.org/1999/xlink" content-type="kingdom">Animalia</named-content></kwd><kwd><named-content xmlns:xlink="http://www.w3.org/1999/xlink" content-type="order">Heteroptera</named-content></kwd><kwd><named-content xmlns:xlink="http://www.w3.org/1999/xlink" content-type="family">Miridae</named-content></kwd></kwd-group><mixed-citation publication-type="journal"><person-group><name><surname>Forero</surname><given-names>Dimitri</given-names></name><name><surname>Rodríguez</surname><given-names>Juanita</given-names></name><name><surname>Ocampo</surname><given-names>Valentina</given-names></name></person-group><article-title>A new species of <italic><tp:taxon-name><tp:taxon-name-part taxon-name-part-type="genus" reg="Carvalhomiris">Carvalhomiris</tp:taxon-name-part></tp:taxon-name></italic> from Colombia with an assessment of its phylogenetic position (<tp:taxon-name><tp:taxon-name-part taxon-name-part-type="suborder">Heteroptera</tp:taxon-name-part></tp:taxon-name>, <tp:taxon-name><tp:taxon-name-part taxon-name-part-type="family">Miridae</tp:taxon-name-part></tp:taxon-name>, <tp:taxon-name><tp:taxon-name-part taxon-name-part-type="subfamily">Orthotylinae</tp:taxon-name-part></tp:taxon-name>)</article-title><source>Zookeys</source><day>15</day><month>11</month><year>2018</year><volume>2018</volume><issue>796</issue><fpage>197</fpage><lpage>214</lpage><pub-id pub-id-type="doi">10.3897/zookeys.796.22058</pub-id></mixed-citation></tp:treatment-meta><tp:nomenclature><tp:taxon-name>
            <tp:taxon-name-part taxon-name-part-type="genus" reg="Carvalhomiris">Carvalhomiris</tp:taxon-name-part>
            <tp:taxon-name-part taxon-name-part-type="species" reg="henryi">henryi</tp:taxon-name-part>
            <object-id xmlns:xlink="http://www.w3.org/1999/xlink" content-type="zoobank" xlink:type="simple">http://zoobank.org/EFF8C336-65BF-44E0-A092-CB005AB88FD0</object-id>
          </tp:taxon-name><tp:taxon-status xmlns:xlink="http://www.w3.org/1999/xlink" xlink:type="simple">sp. n.</tp:taxon-status><xref ref-type="fig" rid="F1">Figures 1</xref><xref ref-type="fig" rid="F2">, 2</xref><xref ref-type="fig" rid="F3">, 3</xref><xref ref-type="fig" rid="F4">, 4</xref><xref ref-type="fig" rid="F5">, 5</xref></tp:nomenclature><tp:treatment-sec sec-type="type locality" id="SECID0EEAAE"><title>Type locality.</title><p>COLOMBIA, Antioquia, Jardín, Alto de Ventanas, carretera a Riosucio, <named-content xmlns:xlink="http://www.w3.org/1999/xlink" content-type="dwc:verbatimCoordinates" xlink:type="simple"><named-content content-type="geo-json" specific-use="{&#34;type&#34;:&#34;Point&#34;,&#34;coordinates&#34;:[-75.803517,5.540083]}" id="NCID0ENAAE" xlink:type="simple">05.5400833°N 75.8035167°W</named-content></named-content>, 2913m, 2 January 2014, D. Forero.</p></tp:treatment-sec><tp:treatment-sec sec-type="Type specimen" id="SECID0ESAAE"><title>Type specimen.</title><p>Holotype male, pinned dry brachypterous specimen (figure 1). Original printed labels: “COLOMBIA, Antioquia, Jardín, Alto de Ventanas, carretera a Riosucio, <named-content xmlns:xlink="http://www.w3.org/1999/xlink" content-type="dwc:verbatimCoordinates" xlink:type="simple"><named-content content-type="geo-json" specific-use="{&#34;type&#34;:&#34;Point&#34;,&#34;coordinates&#34;:[-75.803517,5.540083]}" id="NCID0E2AAE" xlink:type="simple">05.5400833°N 75.8035167°W</named-content></named-content>, 2913m, 2 Ene 2014, D.Forero” / “ex. <italic><tp:taxon-name><tp:taxon-name-part taxon-name-part-type="genus" reg="Acmella">Acmella</tp:taxon-name-part></tp:taxon-name></italic> sp. (<tp:taxon-name><tp:taxon-name-part taxon-name-part-type="family">Compositae</tp:taxon-name-part></tp:taxon-name>)” / “<named-content xmlns:xlink="http://www.w3.org/1999/xlink" content-type="dwc:institutional_code" xlink:type="simple">MPUJ_ENT</named-content> 0017990” / “♂ Holotype <italic><tp:taxon-name><tp:taxon-name-part taxon-name-part-type="genus" reg="Carvalhomiris">Carvalhomiris</tp:taxon-name-part><tp:taxon-name-part taxon-name-part-type="species" reg="henryi">henryi</tp:taxon-name-part></tp:taxon-name></italic> sp. n. Det. D.Forero 2017” [red printed label] (MPUJ).</p></tp:treatment-sec><tp:treatment-sec sec-type="Paratypes" id="SECID0E3BAE"><title>Paratypes.</title><p>2♂ macropters, same data as holotype / <named-content xmlns:xlink="http://www.w3.org/1999/xlink" content-type="dwc:institutional_code" xlink:type="simple">MPUJ_ENT</named-content> 0017988-<named-content xmlns:xlink="http://www.w3.org/1999/xlink" content-type="dwc:institutional_code" xlink:type="simple">MPUJ_ENT</named-content> 0017989 (MPUJ); 10♂ brachypters, same data as holotype / <named-content xmlns:xlink="http://www.w3.org/1999/xlink" content-type="dwc:institutional_code" xlink:type="simple">MPUJ_ENT</named-content> 0017991, <named-content xmlns:xlink="http://www.w3.org/1999/xlink" content-type="dwc:institutional_code" xlink:type="simple">MPUJ_ENT</named-content> 0017993-<named-content xmlns:xlink="http://www.w3.org/1999/xlink" content-type="dwc:institutional_code" xlink:type="simple">MPUJ_ENT</named-content> 0018000 (MPUJ), <named-content xmlns:xlink="http://www.w3.org/1999/xlink" content-type="dwc:institutional_code" xlink:type="simple">MPUJ_ENT</named-content> 0017992 (<named-content xmlns:xlink="http://www.w3.org/1999/xlink" content-type="dwc:institutional_code" xlink:type="simple">USNM</named-content>); 3♀ macropters, same data as holotype / <named-content xmlns:xlink="http://www.w3.org/1999/xlink" content-type="dwc:institutional_code" xlink:type="simple">MPUJ_ENT</named-content> 0018001-<named-content xmlns:xlink="http://www.w3.org/1999/xlink" content-type="dwc:institutional_code" xlink:type="simple">MPUJ_ENT</named-content> 0018002 (MPUJ), <named-content xmlns:xlink="http://www.w3.org/1999/xlink" content-type="dwc:institutional_code" xlink:type="simple">MPUJ_ENT</named-content> 0018003 (<named-content xmlns:xlink="http://www.w3.org/1999/xlink" content-type="dwc:institutional_code" xlink:type="simple">USNM</named-content>); 3♀ brachypters, same data as holotype / <named-content xmlns:xlink="http://www.w3.org/1999/xlink" content-type="dwc:institutional_code" xlink:type="simple">MPUJ_ENT</named-content> 0018005-<named-content xmlns:xlink="http://www.w3.org/1999/xlink" content-type="dwc:institutional_code" xlink:type="simple">MPUJ_ENT</named-content> 0018007 (MPUJ). 3♂ brachypters, Jardín, Alto de Ventanas, carretera a Riosucio, <named-content xmlns:xlink="http://www.w3.org/1999/xlink" content-type="dwc:verbatimCoordinates" xlink:type="simple"><named-content content-type="geo-json" specific-use="{&#34;type&#34;:&#34;Point&#34;,&#34;coordinates&#34;:[-75.794450,5.564833]}" id="NCID0EGEAE" xlink:type="simple">05.5648333°N 75.7944500°W</named-content></named-content>, 2640m, 2 Ene 2014, D. Forero / <named-content xmlns:xlink="http://www.w3.org/1999/xlink" content-type="dwc:institutional_code" xlink:type="simple">MPUJ_ENT</named-content> 0018013-<named-content xmlns:xlink="http://www.w3.org/1999/xlink" content-type="dwc:institutional_code" xlink:type="simple">MPUJ_ENT</named-content> 0018015 (MPUJ); 5♀ brachypters, same data / <named-content xmlns:xlink="http://www.w3.org/1999/xlink" content-type="dwc:institutional_code" xlink:type="simple">MPUJ_ENT</named-content> 0018008-<named-content xmlns:xlink="http://www.w3.org/1999/xlink" content-type="dwc:institutional_code" xlink:type="simple">MPUJ_ENT</named-content> 0018012 (MPUJ).</p></tp:treatment-sec><tp:treatment-sec sec-type="material" id="SECID0E6EAE"><title>Other material.</title><p>1 nymph, same data as holotype / <named-content xmlns:xlink="http://www.w3.org/1999/xlink" content-type="dwc:institutional_code" xlink:type="simple">MPUJ_ENT</named-content> 0018004 (MPUJ).</p></tp:treatment-sec><tp:treatment-sec sec-type="diagnosis" id="SECID0EKFAE"><title>Diagnosis.</title><p>Recognized by the large, basally constricted process on posterior margin of right paramere in males.</p><fig id="F1" position="float" orientation="portrait"><label>Figure 1.</label><caption><p><italic><tp:taxon-name><tp:taxon-name-part taxon-name-part-type="genus" reg="Carvalhomiris">Carvalhomiris</tp:taxon-name-part><tp:taxon-name-part taxon-name-part-type="species" reg="henryi">henryi</tp:taxon-name-part></tp:taxon-name></italic> sp. n. Dorsal habitus images. Male and female brachypterous specimens (upper row), and male and female macropterous specimens (bottom row). The male brachypterous specimen is the holotype.</p></caption><graphic xmlns:xlink="http://www.w3.org/1999/xlink" xlink:href="zookeys-796-197-g001.jpg" position="float" orientation="portrait" xlink:type="simple" id="oo_242837.jpg"/></fig></tp:treatment-sec><tp:treatment-sec sec-type="description" id="SECID0EHGAE"><title>Description.</title><p><italic><tp:taxon-name><tp:taxon-name-part taxon-name-part-type="genus" reg="Brachypterous">Brachypterous</tp:taxon-name-part></tp:taxon-name></italic> male. Coloration (Figure <xref ref-type="fig" rid="F1">1</xref>): Overall coloration pale green. Antennal segments I-IV dark, I dorsomedially pale, II with medial broad pale ring, III basally pale yellow. Head yellowish green, postocular region greenish. Legs yellowish green, third tarsomere dark. Structure (see also Table <xref ref-type="table" rid="T1">1</xref>): <bold>Head</bold>: Antennal segment II on medial surface of basal third with decumbent, simple setae. <bold>Thorax</bold>: Pronotum: anterior lobe flat. Hemelytron: Relatively short, not reaching apex of abdomen, apex rounded (Figure <xref ref-type="fig" rid="F1">1</xref>). <bold>Genitalia</bold>: Genital capsule, large, aperture semicircular (Figure <xref ref-type="fig" rid="F2">2E, F</xref>). Right paramere with ventral portion straight, directed caudad, apically without spines, posterior margin of paramere medially with truncate, basally constricted process with dorsal portion acutely prolongated (Figure <xref ref-type="fig" rid="F2">2A</xref>, arrow); left paramere with area caudad to dorsal sensory area with medially projected, acute process of narrow base (Figure <xref ref-type="fig" rid="F2">2C, D</xref> arrows), apex of paramere on ventral surface with small apical process (Figure <xref ref-type="fig" rid="F2">2B</xref>, arrow). Aedeagus with right margin of phallotheca with preapical area rounded, smooth (Figure <xref ref-type="fig" rid="F2">2G</xref>); dorsal endosomal spicule with dorsal portion slightly less than one half length of ventral portion, apex slightly upcurved (Figure <xref ref-type="fig" rid="F2">2G</xref>), straight in dorsal view (Figure <xref ref-type="fig" rid="F2">2H</xref>), base relatively narrow (Figure <xref ref-type="fig" rid="F2">2G</xref>); ventral portion of dorsal endosomal spicule surpassing apex of phallotheca, width homogeneous for most of length, apex strongly hooked with hook curved upwards in lateral view (Figure <xref ref-type="fig" rid="F2">2G</xref>, arrow) and left in dorsal view (Figure <xref ref-type="fig" rid="F2">2H</xref>).</p><fig id="F2" position="float" orientation="portrait"><label>Figure 2.</label><caption><p><italic><tp:taxon-name><tp:taxon-name-part taxon-name-part-type="genus" reg="Carvalhomiris">Carvalhomiris</tp:taxon-name-part><tp:taxon-name-part taxon-name-part-type="species" reg="henryi">henryi</tp:taxon-name-part></tp:taxon-name></italic> sp. n. Male genitalia. <bold>A</bold> Right paramere, lateral right view <bold>B–D</bold> left paramere <bold>B</bold> caudal view <bold>C</bold> dorsal view <bold>D</bold> medial view. Arrows on <bold>C</bold> and <bold>D</bold> show the dorsal process <bold>E, F</bold> genital capsule <bold>E</bold> caudal view <bold>F</bold> lateral left view <bold>G, H</bold> aedeagus, not everted <bold>G</bold> lateral right view <bold>H</bold> dorsal view.</p></caption><graphic xmlns:xlink="http://www.w3.org/1999/xlink" xlink:href="zookeys-796-197-g002.jpg" position="float" orientation="portrait" xlink:type="simple" id="oo_242838.jpg"/></fig><p><italic>Macropterous male</italic> (Figure <xref ref-type="fig" rid="F1">1</xref>). Similar to brachypterous male in coloration and structure, but with wider pronotum (Table <xref ref-type="table" rid="T1">1</xref>), mesoscutum greatly exposed, and forewings fully developed.</p><p><italic><tp:taxon-name><tp:taxon-name-part taxon-name-part-type="genus" reg="Brachypterous">Brachypterous</tp:taxon-name-part></tp:taxon-name></italic> female (Figure <xref ref-type="fig" rid="F1">1</xref>). Similar to brachypterous male in coloration and structure, but slightly larger. <bold>Thorax</bold>: Hemelytron shorter than abdomen, reaching only abdominal segment 5. Genitalia (Figure <xref ref-type="fig" rid="F3">3</xref>): Dorsal labiate plate on lateral infoldings with small sclerotized area cephalad of sclerotized infolding (Figure <xref ref-type="fig" rid="F3">3A</xref>). Anterior wall with medial margin of gonapophysis 8 asymmetrical (Figure <xref ref-type="fig" rid="F3">3B</xref>, arrow), left margin more protuberant than right one, with sclerotized rounded area cephalad of protuberance. Posterior wall as in generic description (<xref ref-type="bibr" rid="B10">Forero 2009</xref>), with large, apically expanded interramal dorsal lobes (Fig. <xref ref-type="fig" rid="F3">3C</xref>).</p><p><italic>Macropterous female</italic> (Figure <xref ref-type="fig" rid="F1">1</xref>). Similar to brachypterous female in coloration and structure, except forewings fully developed.</p><fig id="F3" position="float" orientation="portrait"><label>Figure 3.</label><caption><p><italic><tp:taxon-name><tp:taxon-name-part taxon-name-part-type="genus" reg="Carvalhomiris">Carvalhomiris</tp:taxon-name-part><tp:taxon-name-part taxon-name-part-type="species" reg="henryi">henryi</tp:taxon-name-part></tp:taxon-name></italic> sp. n. Female genitalia. <bold>A</bold> Dorsal labiate plate and sclerotized rings, dorsal view <bold>B</bold> anterior wall, anterior view, showing the vestibulum, indicating the asymmetrical medial margin of gonapophysis 8 <bold>C</bold> posterior wall, dorsal view, showing the interramal dorsal processes.</p></caption><graphic xmlns:xlink="http://www.w3.org/1999/xlink" xlink:href="zookeys-796-197-g003.jpg" position="float" orientation="portrait" xlink:type="simple" id="oo_242839.jpg"/></fig><table-wrap id="T1" position="float" orientation="portrait"><label>Table 1.</label><caption><p>Measurements of <italic><tp:taxon-name><tp:taxon-name-part taxon-name-part-type="genus" reg="Carvalhomiris">C.</tp:taxon-name-part><tp:taxon-name-part taxon-name-part-type="species" reg="henryi">henryi</tp:taxon-name-part></tp:taxon-name></italic> sp. n. Abbreviations are as follows. <abbrev xmlns:xlink="http://www.w3.org/1999/xlink" xlink:title="antennal segment 1" id="ABBRID0ENNAE" xlink:type="simple">Ant1</abbrev>: antennal segment 1. <abbrev xmlns:xlink="http://www.w3.org/1999/xlink" xlink:title="brachypter" id="ABBRID0ERNAE" xlink:type="simple">Brach</abbrev>: brachypter. <abbrev xmlns:xlink="http://www.w3.org/1999/xlink" xlink:title="cuneus" id="ABBRID0EVNAE" xlink:type="simple">Cun</abbrev>: cuneus. <abbrev xmlns:xlink="http://www.w3.org/1999/xlink" xlink:title="cuneus-clypeus" id="ABBRID0EZNAE" xlink:type="simple">Cun-clyp</abbrev>: cuneus-clypeus. <abbrev xmlns:xlink="http://www.w3.org/1999/xlink" xlink:title="interocular distance" id="ABBRID0E4NAE" xlink:type="simple">IntOcDi</abbrev>: interocular distance. <abbrev xmlns:xlink="http://www.w3.org/1999/xlink" xlink:title="macropter" id="ABBRID0EBOAE" xlink:type="simple">Macr</abbrev>: macropter. <abbrev xmlns:xlink="http://www.w3.org/1999/xlink" xlink:title="mesoscutellum" id="ABBRID0EFOAE" xlink:type="simple">Mesoscut</abbrev>: mesoscutellum. <abbrev xmlns:xlink="http://www.w3.org/1999/xlink" xlink:title="pronotum" id="ABBRID0EJOAE" xlink:type="simple">Pron</abbrev>: pronotum. <abbrev xmlns:xlink="http://www.w3.org/1999/xlink" xlink:title="scutellum" id="ABBRID0ENOAE" xlink:type="simple">Scut</abbrev>: scutellum. <abbrev xmlns:xlink="http://www.w3.org/1999/xlink" xlink:title="not available" id="ABBRID0EROAE" xlink:type="simple">NA</abbrev>: not available.</p></caption><table id="TID0EAMAC" rules="all"><tbody><tr><th rowspan="2" colspan="2">Measurements</th><th rowspan="1" colspan="7">Length</th><th rowspan="1" colspan="4">Width</th></tr><tr><th rowspan="1" colspan="1">Total</th><th rowspan="1" colspan="1"><abbrev xmlns:xlink="http://www.w3.org/1999/xlink" xlink:title="cuneus" id="ABBRID0ELPAE" xlink:type="simple">Cun</abbrev>-Clyp</th><th rowspan="1" colspan="1">Head</th><th rowspan="1" colspan="1">
                    <abbrev xmlns:xlink="http://www.w3.org/1999/xlink" xlink:title="pronotum" id="ABBRID0EWPAE" xlink:type="simple">Pron</abbrev>
                  </th><th rowspan="1" colspan="1">
                    <abbrev xmlns:xlink="http://www.w3.org/1999/xlink" xlink:title="mesoscutellum" id="ABBRID0E5PAE" xlink:type="simple">Mesoscut</abbrev>
                  </th><th rowspan="1" colspan="1">
                    <abbrev xmlns:xlink="http://www.w3.org/1999/xlink" xlink:title="scutellum" id="ABBRID0EGQAE" xlink:type="simple">Scut</abbrev>
                  </th><th rowspan="1" colspan="1">
                    <abbrev xmlns:xlink="http://www.w3.org/1999/xlink" xlink:title="cuneus" id="ABBRID0EOQAE" xlink:type="simple">Cun</abbrev>
                  </th><th rowspan="1" colspan="1">Head</th><th rowspan="1" colspan="1">
                    <abbrev xmlns:xlink="http://www.w3.org/1999/xlink" xlink:title="pronotum" id="ABBRID0EZQAE" xlink:type="simple">Pron</abbrev>
                  </th><th rowspan="1" colspan="1">
                    <abbrev xmlns:xlink="http://www.w3.org/1999/xlink" xlink:title="interocular distance" id="ABBRID0EBRAE" xlink:type="simple">IntOcDi</abbrev>
                  </th><th rowspan="1" colspan="1">
                    <abbrev xmlns:xlink="http://www.w3.org/1999/xlink" xlink:title="antennal segment 1" id="ABBRID0EJRAE" xlink:type="simple">Ant1</abbrev>
                  </th></tr><tr><td rowspan="5" colspan="1">Male brach</td><td rowspan="1" colspan="1">Mean</td><td rowspan="1" colspan="1">2.96</td><td rowspan="1" colspan="1">2.50</td><td rowspan="1" colspan="1">0.44</td><td rowspan="1" colspan="1">0.55</td><td rowspan="1" colspan="1">
                    <abbrev xmlns:xlink="http://www.w3.org/1999/xlink" xlink:title="not available" id="ABBRID0EESAE" xlink:type="simple">NA</abbrev>
                  </td><td rowspan="1" colspan="1">0.38</td><td rowspan="1" colspan="1">
                    <abbrev xmlns:xlink="http://www.w3.org/1999/xlink" xlink:title="not available" id="ABBRID0EPSAE" xlink:type="simple">NA</abbrev>
                  </td><td rowspan="1" colspan="1">0.66</td><td rowspan="1" colspan="1">0.72</td><td rowspan="1" colspan="1">0.38</td><td rowspan="1" colspan="1">0.11</td></tr><tr><td rowspan="1" colspan="1">SD</td><td rowspan="1" colspan="1">0.07</td><td rowspan="1" colspan="1">0.07</td><td rowspan="1" colspan="1">0.05</td><td rowspan="1" colspan="1">0.02</td><td rowspan="1" colspan="1">
                    <abbrev xmlns:xlink="http://www.w3.org/1999/xlink" xlink:title="not available" id="ABBRID0ETTAE" xlink:type="simple">NA</abbrev>
                  </td><td rowspan="1" colspan="1">0.03</td><td rowspan="1" colspan="1">
                    <abbrev xmlns:xlink="http://www.w3.org/1999/xlink" xlink:title="not available" id="ABBRID0E5TAE" xlink:type="simple">NA</abbrev>
                  </td><td rowspan="1" colspan="1">0.03</td><td rowspan="1" colspan="1">0.04</td><td rowspan="1" colspan="1">0.02</td><td rowspan="1" colspan="1">0.02</td></tr><tr><td rowspan="1" colspan="1">Range</td><td rowspan="1" colspan="1">0.18</td><td rowspan="1" colspan="1">0.18</td><td rowspan="1" colspan="1">0.15</td><td rowspan="1" colspan="1">0.06</td><td rowspan="1" colspan="1">
                    <abbrev xmlns:xlink="http://www.w3.org/1999/xlink" xlink:title="not available" id="ABBRID0ECVAE" xlink:type="simple">NA</abbrev>
                  </td><td rowspan="1" colspan="1">0.06</td><td rowspan="1" colspan="1">
                    <abbrev xmlns:xlink="http://www.w3.org/1999/xlink" xlink:title="not available" id="ABBRID0ENVAE" xlink:type="simple">NA</abbrev>
                  </td><td rowspan="1" colspan="1">0.07</td><td rowspan="1" colspan="1">0.11</td><td rowspan="1" colspan="1">0.04</td><td rowspan="1" colspan="1">0.04</td></tr><tr><td rowspan="1" colspan="1">Min.</td><td rowspan="1" colspan="1">2.85</td><td rowspan="1" colspan="1">2.39</td><td rowspan="1" colspan="1">0.36</td><td rowspan="1" colspan="1">0.53</td><td rowspan="1" colspan="1">
                    <abbrev xmlns:xlink="http://www.w3.org/1999/xlink" xlink:title="not available" id="ABBRID0ERWAE" xlink:type="simple">NA</abbrev>
                  </td><td rowspan="1" colspan="1">0.34</td><td rowspan="1" colspan="1">
                    <abbrev xmlns:xlink="http://www.w3.org/1999/xlink" xlink:title="not available" id="ABBRID0E3WAE" xlink:type="simple">NA</abbrev>
                  </td><td rowspan="1" colspan="1">0.61</td><td rowspan="1" colspan="1">0.65</td><td rowspan="1" colspan="1">0.35</td><td rowspan="1" colspan="1">0.09</td></tr><tr><td rowspan="1" colspan="1">Max</td><td rowspan="1" colspan="1">3.03</td><td rowspan="1" colspan="1">2.57</td><td rowspan="1" colspan="1">0.51</td><td rowspan="1" colspan="1">0.59</td><td rowspan="1" colspan="1">
                    <abbrev xmlns:xlink="http://www.w3.org/1999/xlink" xlink:title="not available" id="ABBRID0EAYAE" xlink:type="simple">NA</abbrev>
                  </td><td rowspan="1" colspan="1">0.40</td><td rowspan="1" colspan="1">
                    <abbrev xmlns:xlink="http://www.w3.org/1999/xlink" xlink:title="not available" id="ABBRID0ELYAE" xlink:type="simple">NA</abbrev>
                  </td><td rowspan="1" colspan="1">0.68</td><td rowspan="1" colspan="1">0.76</td><td rowspan="1" colspan="1">0.39</td><td rowspan="1" colspan="1">0.13</td></tr><tr><td rowspan="5" colspan="1">Female brach</td><td rowspan="1" colspan="1">Mean</td><td rowspan="1" colspan="1">2.47</td><td rowspan="1" colspan="1">1.85</td><td rowspan="1" colspan="1">0.35</td><td rowspan="1" colspan="1">0.38</td><td rowspan="1" colspan="1">
                    <abbrev xmlns:xlink="http://www.w3.org/1999/xlink" xlink:title="not available" id="ABBRID0ESZAE" xlink:type="simple">NA</abbrev>
                  </td><td rowspan="1" colspan="1">0.35</td><td rowspan="1" colspan="1">
                    <abbrev xmlns:xlink="http://www.w3.org/1999/xlink" xlink:title="not available" id="ABBRID0E4ZAE" xlink:type="simple">NA</abbrev>
                  </td><td rowspan="1" colspan="1">0.54</td><td rowspan="1" colspan="1">0.62</td><td rowspan="1" colspan="1">0.30</td><td rowspan="1" colspan="1">0.07</td></tr><tr><td rowspan="1" colspan="1">SD</td><td rowspan="1" colspan="1">0.04</td><td rowspan="1" colspan="1">0.10</td><td rowspan="1" colspan="1">0.03</td><td rowspan="1" colspan="1">0.01</td><td rowspan="1" colspan="1">
                    <abbrev xmlns:xlink="http://www.w3.org/1999/xlink" xlink:title="not available" id="ABBRID0EB2AE" xlink:type="simple">NA</abbrev>
                  </td><td rowspan="1" colspan="1">0.16</td><td rowspan="1" colspan="1">
                    <abbrev xmlns:xlink="http://www.w3.org/1999/xlink" xlink:title="not available" id="ABBRID0EM2AE" xlink:type="simple">NA</abbrev>
                  </td><td rowspan="1" colspan="1">0.01</td><td rowspan="1" colspan="1">0.06</td><td rowspan="1" colspan="1">0.00</td><td rowspan="1" colspan="1">0.01</td></tr><tr><td rowspan="1" colspan="1">Range</td><td rowspan="1" colspan="1">0.05</td><td rowspan="1" colspan="1">0.14</td><td rowspan="1" colspan="1">0.04</td><td rowspan="1" colspan="1">0.02</td><td rowspan="1" colspan="1">
                    <abbrev xmlns:xlink="http://www.w3.org/1999/xlink" xlink:title="not available" id="ABBRID0EQ3AE" xlink:type="simple">NA</abbrev>
                  </td><td rowspan="1" colspan="1">0.23</td><td rowspan="1" colspan="1">
                    <abbrev xmlns:xlink="http://www.w3.org/1999/xlink" xlink:title="not available" id="ABBRID0E23AE" xlink:type="simple">NA</abbrev>
                  </td><td rowspan="1" colspan="1">0.01</td><td rowspan="1" colspan="1">0.08</td><td rowspan="1" colspan="1">0.00</td><td rowspan="1" colspan="1">0.01</td></tr><tr><td rowspan="1" colspan="1">Min.</td><td rowspan="1" colspan="1">2.44</td><td rowspan="1" colspan="1">1.78</td><td rowspan="1" colspan="1">0.33</td><td rowspan="1" colspan="1">0.37</td><td rowspan="1" colspan="1">
                    <abbrev xmlns:xlink="http://www.w3.org/1999/xlink" xlink:title="not available" id="ABBRID0E64AE" xlink:type="simple">NA</abbrev>
                  </td><td rowspan="1" colspan="1">0.23</td><td rowspan="1" colspan="1">
                    <abbrev xmlns:xlink="http://www.w3.org/1999/xlink" xlink:title="not available" id="ABBRID0EK5AE" xlink:type="simple">NA</abbrev>
                  </td><td rowspan="1" colspan="1">0.53</td><td rowspan="1" colspan="1">0.58</td><td rowspan="1" colspan="1">0.30</td><td rowspan="1" colspan="1">0.06</td></tr><tr><td rowspan="1" colspan="1">Max</td><td rowspan="1" colspan="1">2.49</td><td rowspan="1" colspan="1">1.92</td><td rowspan="1" colspan="1">0.37</td><td rowspan="1" colspan="1">0.39</td><td rowspan="1" colspan="1">
                    <abbrev xmlns:xlink="http://www.w3.org/1999/xlink" xlink:title="not available" id="ABBRID0EO6AE" xlink:type="simple">NA</abbrev>
                  </td><td rowspan="1" colspan="1">0.46</td><td rowspan="1" colspan="1">
                    <abbrev xmlns:xlink="http://www.w3.org/1999/xlink" xlink:title="not available" id="ABBRID0EZ6AE" xlink:type="simple">NA</abbrev>
                  </td><td rowspan="1" colspan="1">0.54</td><td rowspan="1" colspan="1">0.66</td><td rowspan="1" colspan="1">0.30</td><td rowspan="1" colspan="1">0.07</td></tr><tr><td rowspan="5" colspan="1">Male macr</td><td rowspan="1" colspan="1">Mean</td><td rowspan="1" colspan="1">4.51</td><td rowspan="1" colspan="1">3.73</td><td rowspan="1" colspan="1">0.30</td><td rowspan="1" colspan="1">0.48</td><td rowspan="1" colspan="1">0.30</td><td rowspan="1" colspan="1">0.37</td><td rowspan="1" colspan="1">0.78</td><td rowspan="1" colspan="1">0.65</td><td rowspan="1" colspan="1">1.06</td><td rowspan="1" colspan="1">0.37</td><td rowspan="1" colspan="1">0.09</td></tr><tr><td rowspan="1" colspan="1">SD</td><td rowspan="1" colspan="1">0.01</td><td rowspan="1" colspan="1">0.05</td><td rowspan="1" colspan="1">0.08</td><td rowspan="1" colspan="1">0.10</td><td rowspan="1" colspan="1">0.09</td><td rowspan="1" colspan="1">0.02</td><td rowspan="1" colspan="1">0.02</td><td rowspan="1" colspan="1">0.01</td><td rowspan="1" colspan="1">0.01</td><td rowspan="1" colspan="1">0.04</td><td rowspan="1" colspan="1">0.01</td></tr><tr><td rowspan="1" colspan="1">Range</td><td rowspan="1" colspan="1">0.02</td><td rowspan="1" colspan="1">0.07</td><td rowspan="1" colspan="1">0.12</td><td rowspan="1" colspan="1">0.14</td><td rowspan="1" colspan="1">0.13</td><td rowspan="1" colspan="1">0.03</td><td rowspan="1" colspan="1">0.03</td><td rowspan="1" colspan="1">0.01</td><td rowspan="1" colspan="1">0.02</td><td rowspan="1" colspan="1">0.05</td><td rowspan="1" colspan="1">0.01</td></tr><tr><td rowspan="1" colspan="1">Min.</td><td rowspan="1" colspan="1">4.50</td><td rowspan="1" colspan="1">3.69</td><td rowspan="1" colspan="1">0.24</td><td rowspan="1" colspan="1">0.41</td><td rowspan="1" colspan="1">0.23</td><td rowspan="1" colspan="1">0.35</td><td rowspan="1" colspan="1">0.76</td><td rowspan="1" colspan="1">0.64</td><td rowspan="1" colspan="1">1.05</td><td rowspan="1" colspan="1">0.34</td><td rowspan="1" colspan="1">0.08</td></tr><tr><td rowspan="1" colspan="1">Max</td><td rowspan="1" colspan="1">4.52</td><td rowspan="1" colspan="1">3.76</td><td rowspan="1" colspan="1">0.36</td><td rowspan="1" colspan="1">0.55</td><td rowspan="1" colspan="1">0.36</td><td rowspan="1" colspan="1">0.38</td><td rowspan="1" colspan="1">0.79</td><td rowspan="1" colspan="1">0.65</td><td rowspan="1" colspan="1">1.07</td><td rowspan="1" colspan="1">0.39</td><td rowspan="1" colspan="1">0.09</td></tr><tr><td rowspan="5" colspan="1">Female macr</td><td rowspan="1" colspan="1">Mean</td><td rowspan="1" colspan="1">4.50</td><td rowspan="1" colspan="1">3.73</td><td rowspan="1" colspan="1">0.41</td><td rowspan="1" colspan="1">0.53</td><td rowspan="1" colspan="1">0.26</td><td rowspan="1" colspan="1">0.36</td><td rowspan="1" colspan="1">0.74</td><td rowspan="1" colspan="1">0.63</td><td rowspan="1" colspan="1">1.06</td><td rowspan="1" colspan="1">0.38</td><td rowspan="1" colspan="1">0.09</td></tr><tr><td rowspan="1" colspan="1">SD</td><td rowspan="1" colspan="1">0.26</td><td rowspan="1" colspan="1">0.29</td><td rowspan="1" colspan="1">0.07</td><td rowspan="1" colspan="1">0.01</td><td rowspan="1" colspan="1">0.00</td><td rowspan="1" colspan="1">0.03</td><td rowspan="1" colspan="1">0.06</td><td rowspan="1" colspan="1">0.00</td><td rowspan="1" colspan="1">0.07</td><td rowspan="1" colspan="1">0.02</td><td rowspan="1" colspan="1">0.04</td></tr><tr><td rowspan="1" colspan="1">Range</td><td rowspan="1" colspan="1">0.37</td><td rowspan="1" colspan="1">0.41</td><td rowspan="1" colspan="1">0.10</td><td rowspan="1" colspan="1">0.02</td><td rowspan="1" colspan="1">0.00</td><td rowspan="1" colspan="1">0.04</td><td rowspan="1" colspan="1">0.08</td><td rowspan="1" colspan="1">0.00</td><td rowspan="1" colspan="1">1.04</td><td rowspan="1" colspan="1">0.37</td><td rowspan="1" colspan="1">0.07</td></tr><tr><td rowspan="1" colspan="1">Min.</td><td rowspan="1" colspan="1">4.31</td><td rowspan="1" colspan="1">3.52</td><td rowspan="1" colspan="1">0.36</td><td rowspan="1" colspan="1">0.52</td><td rowspan="1" colspan="1">0.26</td><td rowspan="1" colspan="1">0.34</td><td rowspan="1" colspan="1">0.70</td><td rowspan="1" colspan="1">0.63</td><td rowspan="1" colspan="1">0.07</td><td rowspan="1" colspan="1">0.02</td><td rowspan="1" colspan="1">0.04</td></tr><tr><td rowspan="1" colspan="1">Max</td><td rowspan="1" colspan="1">4.68</td><td rowspan="1" colspan="1">3.93</td><td rowspan="1" colspan="1">0.46</td><td rowspan="1" colspan="1">0.54</td><td rowspan="1" colspan="1">0.26</td><td rowspan="1" colspan="1">0.38</td><td rowspan="1" colspan="1">0.78</td><td rowspan="1" colspan="1">0.63</td><td rowspan="1" colspan="1">1.11</td><td rowspan="1" colspan="1">0.39</td><td rowspan="1" colspan="1">0.11</td></tr></tbody></table></table-wrap></tp:treatment-sec><tp:treatment-sec sec-type="etymology" id="SECID0ECMAG"><title>Etymology.</title><p>We are pleased to dedicate this new species to our friend and colleague Thomas J. Henry. The new name is treated as a Latin noun in the genitive case. Tom is an indefatigable entomologist, always willing to share his knowledge and help others. Tom’s enthusiasm for <tp:taxon-name><tp:taxon-name-part taxon-name-part-type="suborder">Heteroptera</tp:taxon-name-part></tp:taxon-name> is contagious, not only in the lab but also in the field. Tom collected a long series of specimens of <italic><tp:taxon-name><tp:taxon-name-part taxon-name-part-type="genus" reg="Carvalhomiris">Carvalhomiris</tp:taxon-name-part></tp:taxon-name></italic> in Ecuador in 1996 that was described as <italic><tp:taxon-name><tp:taxon-name-part taxon-name-part-type="genus" reg="Carvalhomiris">C.</tp:taxon-name-part><tp:taxon-name-part taxon-name-part-type="species" reg="bifurcatus">bifurcatus</tp:taxon-name-part></tp:taxon-name></italic> (<xref ref-type="bibr" rid="B10">Forero 2009</xref>); therefore, we take great pleasure in dedicating this new Colombian species of <italic><tp:taxon-name><tp:taxon-name-part taxon-name-part-type="genus" reg="Carvalhomiris">Carvalhomiris</tp:taxon-name-part></tp:taxon-name></italic> to Tom.</p></tp:treatment-sec><tp:treatment-sec sec-type="distribution" id="SECID0EKNAG"><title>Distribution.</title><p>Known from the type locality on a road near Jardín, Antioquia, in the western Cordillera in Colombia. It was found from 2640 to 2913 meters in eleva<!--PageBreak--><!--PageBreak--><!--PageBreak-->tion, in a high Andean cloud forest (Figure <xref ref-type="fig" rid="F4">4A</xref>). This locality is the northernmost for any species of the genus (Figure <xref ref-type="fig" rid="F5">5</xref>).</p></tp:treatment-sec><tp:treatment-sec sec-type="Plant associations" id="SECID0E3NAG"><title>Plant associations.</title><p>Specimens of the new species were mostly associated with small roadside herbs of <italic><tp:taxon-name><tp:taxon-name-part taxon-name-part-type="genus" reg="Acmella">Acmella</tp:taxon-name-part></tp:taxon-name></italic> sp. (<tp:taxon-name><tp:taxon-name-part taxon-name-part-type="family">Asteraceae</tp:taxon-name-part></tp:taxon-name>) (Figure <xref ref-type="fig" rid="F4">4B</xref>). Despite multiple observations, no direct plant feeding was observed.</p><fig id="F4" position="float" orientation="portrait"><label>Figure 4.</label><caption><p><bold>A</bold> Roadside vegetation in a montane cloud forest on the road to Ventanas, where <italic><tp:taxon-name><tp:taxon-name-part taxon-name-part-type="genus" reg="Carvalhomiris">C.</tp:taxon-name-part><tp:taxon-name-part taxon-name-part-type="species" reg="henryi">henryi</tp:taxon-name-part></tp:taxon-name></italic> sp. n. was found <bold>B</bold><italic><tp:taxon-name><tp:taxon-name-part taxon-name-part-type="genus" reg="Acmella">Acmella</tp:taxon-name-part></tp:taxon-name></italic> sp. (<tp:taxon-name><tp:taxon-name-part taxon-name-part-type="family">Asteraceae</tp:taxon-name-part></tp:taxon-name>), plant on which specimens of <italic><tp:taxon-name><tp:taxon-name-part taxon-name-part-type="genus" reg="Carvalhomiris">C.</tp:taxon-name-part><tp:taxon-name-part taxon-name-part-type="species" reg="henryi">henryi</tp:taxon-name-part></tp:taxon-name></italic> sp. n. were found.</p></caption><graphic xmlns:xlink="http://www.w3.org/1999/xlink" xlink:href="zookeys-796-197-g004.jpg" position="float" orientation="portrait" xlink:type="simple" id="oo_242840.jpg"/></fig><fig id="F5" position="float" orientation="portrait"><label>Figure 5.</label><caption><p>Distribution map of species of <italic><tp:taxon-name><tp:taxon-name-part taxon-name-part-type="genus" reg="Carvalhomiris">Carvalhomiris</tp:taxon-name-part></tp:taxon-name></italic>, including <italic><tp:taxon-name><tp:taxon-name-part taxon-name-part-type="genus" reg="Carvalhomiris">C.</tp:taxon-name-part><tp:taxon-name-part taxon-name-part-type="species" reg="henryi">henryi</tp:taxon-name-part></tp:taxon-name></italic> sp. n. (modified from <xref ref-type="bibr" rid="B10">Forero 2009</xref>).</p></caption><graphic xmlns:xlink="http://www.w3.org/1999/xlink" xlink:href="zookeys-796-197-g005.jpg" position="float" orientation="portrait" xlink:type="simple" id="oo_242841.jpg"/></fig><!--PageBreak--></tp:treatment-sec><ref-list><ref id="B10"><mixed-citation xmlns:xlink="http://www.w3.org/1999/xlink" xlink:type="simple"><person-group><name name-style="western"><surname>Forero</surname><given-names>D</given-names></name></person-group> (<year>2009</year>) <article-title>Revision of the genus <italic><tp:taxon-name><tp:taxon-name-part taxon-name-part-type="genus">Carvalhomiris</tp:taxon-name-part></tp:taxon-name></italic> (<tp:taxon-name><tp:taxon-name-part taxon-name-part-type="order">Hemiptera</tp:taxon-name-part></tp:taxon-name>: <tp:taxon-name><tp:taxon-name-part taxon-name-part-type="family">Miridae</tp:taxon-name-part></tp:taxon-name>: <tp:taxon-name><tp:taxon-name-part taxon-name-part-type="subfamily">Orthotylinae</tp:taxon-name-part></tp:taxon-name>).</article-title><source>Entomologica Americana</source><volume>115</volume>: <fpage>115</fpage>–<lpage>142</lpage>. <ext-link xlink:type="simple" ext-link-type="doi" xlink:href="10.1664/08-RA-007.1">https://doi.org/10.1664/08-RA-007.1</ext-link></mixed-citation></ref></ref-list></tp:taxon-treatment>
