# Supplementary material for: A new species of Carvalhomiris from Colombia with an assessment of its phylogenetic position (Heteroptera, Miridae, Orthotylinae)
Source: Zookeys. 2018 Nov 15;(796):197–214. doi: 10.3897/zookeys.796.22058 (PMC6250769; doi:10.3897/zookeys.796.22058)
Supplement: Supplementary material 1 — Carvalhomiris matrix (phylogenetic) [file zookeys-796-197-s001.tnt]

xread
45 7
Orthotylus_sp  11023-1--012110--------0-00--12212111---10101
Itacoris_sp    0000211--021101110210--0-10--12011111---1????
Parachius_sp   0102311--021001212200--0-111112010111---10101
C_bifurcatus   001000010100001001010--0-11000000000000000000
C_brachypterus 0101100010000011101010-1011111101000011111000
C_truncatus    010111001000001110001111111111101000011111000
C_nsp          010011001002001110101101111101101000011211000
;


cnames
{0 Relative_body_size small medium;
{1 Antenna,_type_of_setae_on_segment_II_medially_on_basal_third suberect decumbent;
{2 Antenna,_length_of_setae_on_segment_II_medially_on_basal_third short very_short;
{3 Antennal_segment_II,_coloration dark_brown,_pale_median_band apical_half_brown,_basal_half_pale dark_brown;
{4 Antennal_segment_III,_coloration brown,_base_pale brown,_basal_half_pale_yellow brown,_basal_third_pale dark_brown;
{5 Pronotum,_anterior_lobe,_structure_of_surface slightly_convex flat;
{6 Hemelytron_developement Strong_brachypterism_in_both_sexes Macropterous_in_both_sexes;
{7 Hemelytron_in_brachypterous_specimen,_relative_length_with_respecto_to_abdomen short,_not_reaching_genital_capsule long,_reaching_genital_capsule;
{8 Hemelytron_in_brachypterous_specimen,_shape_of_apex acute rounded;
{9 Hemelytron,_density_of_setae_on_apex_(or_cuneus) sparse abundant;
{10 Genital_capsule,_relative_size_to_abdomen_length about_half_abdomen about_2/3_abdomen about_1/3_abdomen;
{11 Genital_capsule,_structure_of_cephalic_lateral_margin_in_lateral_view strongly_curved straight slightly_curved;
{12 Genital_capsule,_extent_of_ventral_posterior_margin_relative_to_insertion_of_parameres not_projected greatly_projected;
{13 Right_paramere,_structure_of_distal_half clubbed nearly_cylindrical;
{14 Right_paramere,_structure_apex without_a_differentiated_ventral_portion with_a_differentiated_ventral_portion;
{15 Right_paramere,_structure_of_ventral_portion strongly_curved_dorsally straight,_directed_caudad straight,_directed_ventrad;
{16 Right_paramere,_relative_length_of_ventral_portion as_long_as_apical_margin about_half_as_long_as_apical_margin;
{17 Right_paramere,_structure_of_apical_ventral_portion with_a_preapical_spine strongly_bifurcated as_an_acute_process;
{18 Right_paramere,_ornamentation_of_apical_margin gently_serrate strongly_serrate smooth,_not_serrate;
{19 Right_paramere,_orientation_of_apical_margin vertical reclined;
{20 Right_paramere,_structure_of_apical_margin entire,_uninterrupted interrupted;
{21 Right_paramere,_structure_of_process_on_apical_margin_interrumpting_margin medium-sized_spine_near_dorsal_portion large,_median_truncate_process;
{22 Right_paramere,_base_of_process_on_apical_margin constricted not_constricted;
{23 Left_paramere,_structure_of_area_caudad_to_dorsal_sensory_area flat with_a_dorsal_process;
{24 Left_paramere,_relative_size_of_base_of_dorsal_process_caudad_to_dorsal_sensory_area narrow broad;
{25 Left_paramere,_structure_of_apex deeply_cleft not_cleft;
{26 Left_paramere,_structure_on_ventral_surface flat,_not_produced with_a_ventral_process;
{27 Left_paramere,_size_of_apical_process_on_ventral_surface large small;
{28 Left_paramere,_structure_of_apical_process_on_ventral_surface acute rounded;
{29 Left_paramere,_structure_of_preapical_ventral_area protruding nearly_flat;
{30 Left_paramere,_cuticle_on_preapical_ventral_area with_medium_sized_trichia with_very_small_trichia flat,_without_trichia;
{31 Phallotheca,_structure_of_basal_lateral_area with_flaplike_protuberances flat with_paired_protuberances;
{32 Phallotheca,_structure_of_preapical_margin acute broadly_rounded;
{33 Endosoma,_number_of_spicules 1 2 3;
{34 Endosomal_spicule_DES2,_shape_of_spicule_in_lateral_view C_shaped Straight;
{35 Endosomal_spicule_DES2,_structure_of_the_base wide narrow;
{36 Endosomal_spicule_DES2,_relative_position_in_repose_with_respect_to_cephalad_portion_of_aedeagus close_to_cephalad_portion barely_reaching_caudal_portion_of_articulatory_apparatus;
{37 Endosomal_spicule_DES2,_C-shaped,_dorsal_portion,_length_with_respect_to_ventral_portion three_fourths_of_the_lenght half_the_lenght;
{38 Endosomal_spicule_DES2,_C-shaped,_ventral_portion,_structure_of_apex acute expanded;
{39 Endosomal_spicule_DES2,_C-shaped,_ventral_portion,_structure_of_apex straight curved_dorsally curved_cephalad;
{40 Endosomal_spicule_DES2,_relative_length_with_respect_to_apex_of_phallotheca not_reaching_apex reaching_or_surpassing_apex;
{41 First_gonapophysis,_symmetry_of_anterior_medial_margin nearly_symmetrical strongly_asymmetrical;
{42 Dorsal_labiate_plate,_structure_of_area_of_insertion_of_accessory_gland produced_ventrally_as_a_conical_depression flat;
{43 Sclerotized_rings_of_dorsal_labiate_plate,_lateral_structure with_lateral_infoldings without_lateral_infoldings;
{44 Sclerotized_rings_of_dorsal_labiate_plate,_lateral_infoldings_structure_of_caudal_margin with_acute_process rounded;
;
